# Supplementary material for: Lactate programs CRIP1 protein lactylation to drive synovial proliferation in rheumatoid arthritis
Source: JCI Insight. 2026 Jun 8;11(11):e200928. doi: 10.1172/jci.insight.200928 (PMC13313492; doi:10.1172/jci.insight.200928)
Supplement: Supporting data values [file jciinsight-11-200928-s036.xlsx]

## Sheet: Figure1A left
	Synovial lactate
	HC	RA
	4.12	9.36
	2.83	5.22
	3.95	10.43
	5.66	7.15
	4.89	8.26
	4.32	11.25
	2.67	8.5
	3.71	6.76
	6.24	4.16
	5.31	5.13
	8.23	2.23
	1.51	7.23
	11.06	8.56
	3.46	6.89
	2.51	7.78
	9.01	7.47
	12.45	9.21
	2.63	7.72
	2.73	9.01
	2.71	6.89
	8.95	5.78
	11.55	7.86
	2.88	12.41
	3.84	7.12
	10.03	13.15
	5.57	6.75
	9.97	7.88
	3.28	5.79
	3.34	5.95
	3.76	8.72
	2.42	8.39
	7.76	9.5
		6.54
		8.08
		11.2
		8.03
		9.04
		9.03
	p value	0.0002

## Sheet: Figure1A middle
	DAS28	synovial lactate
	6.3	9.36
	4.1	10.43
	7.1	5.22
	4.3	7.15
	5.2	8.26
	6.5	11.25
	5.4	8.5
	3.6	6.76
	1.9	4.16
	3.2	5.13
	2.8	2.23
	5.6	7.23
	5.7	8.56
	4	6.89
	5.5	7.78
	4.3	7.47
	6.5	9.21
	5.2	7.72
	4.3	9.01
	5.8	6.89
	1.9	5.78
	4.6	7.86
	5.4	12.41
	6.5	7.12
	7	13.15
	5.3	6.75
	6	5.79
	3.2	7.88
	2.3	5.95
	8.4	8.72
	5.8	8.39
	6.5	9.5
	6.9	6.54
	5.4	9.04
	5.4	11.2
	4.2	8.03
	4.8	8.08
	4.5	9.03
	p value	0.0024

## Sheet: Figure1A right
	anti-CCP antibody	synovial lactate
	78.6	9.36
	24.2	5.22
	299.1	10.43
	88.4	7.15
	243.7	8.26
	410	11.25
	230	8.5
	92	6.76
	29.7	4.16
	66.3	5.13
	19.6	2.23
	135	7.23
	183.2	8.56
	165	6.89
	134.9	7.78
	94.5	7.47
	256	9.21
	84	7.72
	188.7	9.01
	110.7	6.89
	156.8	5.78
	58	7.86
	58.2	12.41
	227.5	7.12
	211	13.15
	78	6.75
	76	7.88
	32.3	5.79
	112	5.95
	177.6	8.72
	198	8.39
	190	9.5
	244	6.54
	160	8.08
	298	11.2
	284.5	8.03
	248	9.04
	367	9.03
	p value	0.0002

## Sheet: Figure1C
	Ki67 H-scores			FAPα H-scores
	HC	RA		HC	RA
	50	20		30	160
	70	150		20	140
	80	180		50	140
	80	190		80	130
	40	140		85	160
	130	55		40	145
	140	60		55	150
	160	190		60	35
	160	150		90	15
	70	50		30	95
	85	65		55	75
	100	90		40	140
	30	60		60	185
	20	160		80	145
	40	100		90	65
	100	190		45	155
	30	160		40	130
	20	140		50	145
	50	120		30	125
	55	110		20	110
	60	125		90	30
	40	80		45	150
	30	160		60	180
	35	110		80	175
	10	150		90	110
	15	40		70	60
	65	80		110	140
	75	60		100	85
	80	90		65	15
	100	70		120	65
	90	150		160	180
	55	180		180	150
	p value	<0.0001		p value	<0.0001

## Sheet: Figure1D
	DAS28	Ki67 H-scores
	6.3	40
	4.1	150
	7.1	180
	4.3	190
	5.2	140
	6.5	150
	5.4	60
	3.6	70
	1.9	50
	3.2	55
	2.8	65
	5.6	90
	5.7	60
	4	160
	5.5	100
	4.3	190
	6.5	160
	5.2	140
	4.3	120
	5.8	110
	1.9	20
	4.6	80
	5.4	160
	6.5	110
	7	150
	5.3	80
	6	125
	3.2	90
	2.3	60
	8.4	190
	5.8	150
	6.5	180
	p value	0.0012

## Sheet: Figure1E
	DAS28	FAPα H-scores
	6.3	160
	4.1	140
	7.1	140
	4.3	130
	5.2	160
	6.5	145
	5.4	150
	3.6	35
	1.9	15
	3.2	95
	2.8	75
	5.6	140
	5.7	185
	4	145
	5.5	65
	4.3	155
	6.5	130
	5.2	145
	4.3	125
	5.8	110
	1.9	30
	4.6	150
	5.4	180
	6.5	175
	7	110
	5.3	60
	6	140
	3.2	85
	2.3	15
	8.4	65
	5.8	180
	6.5	150
	p value	0.0015

## Sheet: Figure1F
	Synovial lactate	Ki67 H-scores
	9.36	40
	10.43	150
	5.22	180
	7.15	190
	8.26	140
	11.25	150
	8.5	60
	6.76	70
	4.16	50
	5.13	55
	2.23	65
	7.23	90
	8.56	60
	6.89	160
	7.78	100
	7.47	190
	9.21	160
	7.72	140
	9.01	120
	6.89	110
	5.78	20
	7.86	80
	12.41	160
	7.12	110
	13.15	150
	6.75	80
	5.79	125
	7.88	90
	5.95	60
	8.72	190
	8.39	150
	9.5	180
	p value	0.0166

## Sheet: Figure1G
	Synovial lactate	FAPα H-scores
	9.36	160
	10.43	140
	5.22	140
	7.15	130
	8.26	160
	11.25	145
	8.5	150
	6.76	35
	4.16	15
	5.13	95
	2.23	75
	7.23	140
	8.56	185
	6.89	145
	7.78	65
	7.47	155
	9.21	130
	7.72	145
	9.01	125
	6.89	110
	5.78	30
	7.86	150
	12.41	180
	7.12	175
	13.15	110
	6.75	60
	5.79	140
	7.88	85
	5.95	15
	8.72	65
	8.39	180
	9.5	150
	p value	0.0064

## Sheet: Figure1J
	EdU positive (%)
	Nala	-	+	++
		20	25.0836	49.1961
		22.9236	35.9375	54.661
		16.2252	34.386	33.2344
		10.596	22.3368	38.3178
		34.3173	40.5797	55.5944
		20.6107	48.1633	52.7687
		p value	0.0346	0.0002

## Sheet: Figure1K
		Proliferate rate (%)
		Vehicle						Nala L						Nala H
	0H	88.1355	102.268	105.467	101.536	110.225	92.3689	95.5504	113.298	95.1267	94.0418	89.8889	112.094	105.24	104.353	103.65	110.956	86.1529	89.6485
	12H	142.659	142.85	144.569	174.17	171.115	140.67	164.37	193.288	211.34	169.489	189.135	173.693	183.181	233.952	257.257	159.303	151.184	195.518
	24H	169.094	170.415	186.711	200.207	187.809	195.226	219.29	226.901	242.919	212.628	225.816	223.188	287.293	269.334	267.903	276.122	233.452	274.642
	48H	220.323	180.441	235.522	225.32	243.67	233.134	253.106	280.295	288.431	278.058	248.462	246.919	343.927	340.228	366.862	351.233	356.782	357.078
												p value	0.002					p value	<0.0001

[truncated: 77 more sheets: Figure2B, Figure 2E, Figure 2F, Figure2H, Figure2I, Figure2 N, Figure 2O, Figure4E, Figure 4F, Figure4K, Figure4L, Figure5I, Figure5J, Figure5K, Figure5L, Figure6A, Figure6G, Figure6H, Figure7D, Figure7E …]
